# Supplementary material for: Biogeographical Ancestry Analyses Using the ForenSeqTM DNA Signature Prep Kit and Multiple Prediction Tools
Source: Genes (Basel). 2024 Apr 18;15(4):510. doi: 10.3390/genes15040510 (PMC11050699; doi:10.3390/genes15040510)
Supplement: Supplementary file 1 [file genes-15-00510-s001.zip]

Archive with 2 entries (2 files):
- Supplement figures for ancestry manuscript.pdf
- Supplementary tables for manuscript.xlsx
