# Supplementary material for: Biogeographical Ancestry Analyses Using the ForenSeqTM DNA Signature Prep Kit and Multiple Prediction Tools
Source: Genes (Basel). 2024 Apr 18;15(4):510. doi: 10.3390/genes15040510 (PMC11050699; doi:10.3390/genes15040510)
Supplement: Supplementary file 1 [file genes-15-00510-s001.zip › Supplementary tables for manuscript.xlsx]

## Sheet: Table S1
Table S1: Reference populations for STRUCTURE and PCA analysis
List of 32 population samples in the dataset
Geographical region	Abbreveration	Description	Source	Pop	Size
			Tag	Order#	N
WestAfrica	YRI	Yoruba, Ibadan	1KG1	108	108
SW Asia & Med.Eur.	YMJ	Yemenite Jews	Kidd lab	298	42
	SAU	Saudi	Kidd lab	299	91
	UAE	Arabs, AbuDhabi, United Arab Emirates	Dr Hadi2	300	38
	KWT	Kuwaiti	Kidd lab	303	14
	PLA	Palestinian Arabs	Kidd lab	304	69
	DRU	Druze, Israel	Kidd lab	305	102
	SAM	Samaritans, Israel	Kidd lab	306	39
	ASH	Ashkenazi Jews	Kidd lab	307	140
	CYP	Turkish Cypriots	Kidd lab	308	59
	TRK	Turkish, Istanbul, Turkey	Kidd lab	309	80
	IRN	Iranians	Kidd lab	310	44
	BSQ	Basque	Oscar Garcia3	400	108
	IBS	Iberians	1KG1	401	107
	SRD	Sardinians	Kidd lab	402	35
	TSI	Toscani, Italy	1KG1	403	107
	RMJ	Roman Jews, Italy	Kidd lab	404	27
	GRK	Greeks,Thesaloniki, Greece	Kidd lab	405	55
	ADY	Adygei	Kidd lab	406	54
N Europe	CHV	Chuvash	Kidd lab	451	42
	HGR	Hungarians	Kidd lab	452	89
	RUA	Russians, Archangelsk	Kidd lab	453	33
	RUV	Russians, Vologda	Kidd lab	454	47
	EAM	European Americans	Kidd lab	455	89
	GBR	British from England and Scotland	1KG1	456	91
	CEU	Utah Residents (CEPH), N&W Europe ancestry	1KG1	457	99
	IRI	Irish	Kidd lab	458	114
	DAN	Danes	Kidd lab	459	51
	NOR	Norwegians, Tromsø	Tromsø lab	460	200
	FIN	Finns	Kidd lab	461	34
	FN1	Finns, Finland	1KG1	462	99
W Siberia	KMZ	Komi Zyriane	Kidd lab	496	47
					2354
1Thousand Genomes populations
2From Dr Hadi. Published in Andrew J. Pakstis et al., "Increasing the reference populations for the 55 AISNP panel: the need and benefits",
2017 International Journal of Legal Medicine vol 131 pp 913-917
3Oscar Garcia et al., "Frequencies of the precision ID ancestry panel markers in Basques using the Ion Torrent PGMTM platform",
2017 Forensic Sci Intl:Genetics vol31 pp e1-e4

## Sheet: Table S2
Table S2: Descriptive statistics in number of reads of the 56 aiSNPs genotyped with the
ForenSeq™ DNA Signature Prep Kit
Locus	Q1	Median	Q3	Maximum reads	Minimum reads	N
rs3814134	60	94	220.5	764	33	158
rs310644	56	73	95	197	32	161
rs1572018	159	481.5	641.75	1126	31	176
rs3811801	159	199	253	422	31	177
rs3737576	126	166	223	529	34	177
rs6990312	150	196	253	387	34	177
rs1462906	149	204	284	542	39	177
rs3823159	123	167	204	381	39	177
rs3916235	130	181	230	504	46	177
rs7554936	147	188	260	552	49	177
rs2238151	177	240	355	807	56	177
rs12498138	249	382	510	886	65	177
rs1426654	201	269	350	908	67	177
rs1871534	417	553	683	1345	69	177
rs1834619	145	203	293	655	71	177
rs17642714	219	282	383	1005	77	177
rs7326934	217	284	365	644	79	177
rs10497191	225	292	361	648	81	177
rs7657799	325	462	581	1035	81	177
rs1229984	473	624	809	1506	84	177
rs7226659	325	426	532	979	89	177
rs4833103	235	319	512	968	91	177
rs1079597	240	324	502	1411	95	177
rs6754311	328	402	503	1118	101	177
rs12913832	369	497	598	1169	109	177
rs16891982	470	608	734	1273	114	177
rs4471745	400	542	679	1450	122	177
rs2042762	794	1143	1474	2509	130	177
rs2593595	380	504	673	1554	139	177
rs798443	604	955	1233	2271	140	177
rs2196051	754	1071	1296	2311	143	177
rs7251928	392	555	994	1958	143	177
rs917115	595	829	983	1545	167	177
rs4891825	380	520	1016	2318	174	177
rs260690	385	538	1270	3155	179	177
rs11652805	938	1198	1401	2177	182	177
rs2166624	816	1056	1274	2193	182	177
rs735480	1126	1368	1797	3795	185	177
rs1800414	447	622	843	1816	194	177
rs870347	477	668	977	3168	226	177
rs9522149	894	1204	1496	2895	228	177
rs12439433	859	1038	1246	1825	246	177
rs671	818	1064	1319	2570	252	177
rs2024566	1508	1934	2525	6028	264	177
rs4918664	1289	1701	2221	4153	270	177
rs459920	1224	1637	2147	5886	311	177
rs4411548	1550	1849	2425	6997	316	177
rs7722456	1056	1415	1957	5149	318	177
rs3827760	817	1058	1724	4107	341	177
rs200354	1959	2425	3017	4651	348	177
rs1919550	1602	2128	2613	4917	381	177
rs192655	1455	2002	2696	4502	411	177
rs1876482	1759	2264	2698	4995	494	177
rs7997709	1317	1693	2773	6035	499	177
rs2814778	1662	2196	3918	10228	734	177
rs174570	1851	2277	2713	5724	735	177

## Sheet: Table S3
Table S3: Descriptive statistics for heterozygote balance calculations of the 56aiSNPs
typed using ForenSeq™ DNA Signature Prep Kit
	Median	Range	Maximum	Minimum	Q1	Q3	Count
rs310644	0.5	0.269697	0.618182	0.348485	0.435377	0.550712	19
rs3814134	0.45	0.237165	0.6125	0.375335	0.388646	0.455621	5
rs3823159	0.532258	0.216823	0.636364	0.41954	0.487179	0.549801	5
rs3737576	0.497175	0.547705	0.814371	0.266667	0.42735	0.555556	41
rs3916235	0.502825	0.135269	0.569231	0.433962	0.461501	0.548662	7
rs6990312	0.468834	0.404151	0.683871	0.27972	0.400799	0.527973	40
rs7554936	0.474215	0.348807	0.65493	0.306122	0.402216	0.544189	72
rs1462906	0.5	0.141198	0.590062	0.448864	0.494465	0.587692	5
rs1834619	0.484295	0.372596	0.653846	0.28125	0.45638	0.538444	30
rs2238151	0.495714	0.370032	0.670213	0.300181	0.44356	0.557778	82
rs1426654	0.410323	0.221649	0.5	0.278351	0.349222	0.441859	6
rs7326934	0.45283	0.154698	0.564024	0.409326	0.416309	0.489691	5
rs10497191	0.51049	0.270786	0.660099	0.389313	0.463268	0.545906	31
rs17642714	0.480599	0.520329	0.858974	0.338645	0.430345	0.527909	80
rs4833103	0.48693	0.611751	0.737705	0.125954	0.448386	0.544692	78
rs12498138	0.494382	0.558014	0.652842	0.0948276	0.433498	0.536082	37
rs1079597	0.464684	0.295322	0.582822	0.2875	0.422206	0.500687	35
rs1572018	0.486521	0.604935	0.686567	0.0816327	0.447536	0.55197	51
rs7226659	0.472422	0.277207	0.645108	0.367901	0.437387	0.517857	13
rs6754311	0.473423	0.357296	0.611872	0.254576	0.379177	0.5307	64
rs7657799	0.518978	0.221737	0.625493	0.403756	0.467247	0.557579	8
rs12913832	0.489678	0.318176	0.691057	0.372881	0.453095	0.532212	50
rs4471745	0.453205	0.303692	0.578641	0.274949	0.395839	0.494136	30
rs2593595	0.494845	0.270806	0.60414	0.333333	0.463744	0.525581	49
rs16891982	0.483607	0.235214	0.63109	0.395876	0.479252	0.540621	7
rs1229984	0.496112	0.0368138	0.503337	0.466523	0.487804	0.498829	4
rs1800414	0.448393	0	0.448393	0.448393	0.448393	0.448393	1
rs4891825	0.515209	0.219814	0.588068	0.368254	0.484044	0.554967	23
rs7251928	0.461512	0.462629	0.607034	0.144404	0.429075	0.491043	62
rs870347	0.492958	0.265074	0.654618	0.389545	0.453202	0.543575	37
rs917115	0.517063	0.427902	0.797203	0.369301	0.471472	0.560664	82
rs260690	0.51	0.230254	0.617834	0.38758	0.462277	0.547432	31
rs798443	0.572034	0.331879	0.759494	0.427615	0.498718	0.602392	56
rs12439433	0.524297	0.148351	0.590179	0.441828	0.46961	0.533337	11
rs2196051	0.514268	0.380044	0.696335	0.316291	0.463759	0.564863	69
rs2166624	0.494833	0.484817	0.866667	0.381849	0.467529	0.528177	82
rs671	0.47027	0	0.47027	0.47027	0.47027	0.47027	1
rs2042762	0.557576	0.245331	0.673585	0.428254	0.497897	0.585623	15
rs11652805	0.499296	0.260919	0.664835	0.403916	0.461097	0.533842	46
rs9522149	0.526364	0.34066	0.713053	0.372393	0.450721	0.586806	63
rs3827760	0.493159	0.308213	0.668449	0.360236	0.46474	0.522405	12
rs735480	0.552746	0.197297	0.653325	0.456028	0.513836	0.56968	25
rs7722456	0.457262	0.243031	0.579453	0.336422	0.405229	0.511226	45
rs459920	0.46536	0.426721	0.772908	0.346187	0.431283	0.515221	82
rs4918664	0.501845	0.527217	0.638663	0.111446	0.448949	0.54756	43
rs4411548	0.516635	0.264998	0.628634	0.363636	0.488884	0.539052	72
rs2024566	0.510794	0.247899	0.608122	0.360223	0.476383	0.533977	87
rs7997709	0.464053	0.184171	0.621566	0.437394	0.456634	0.482176	10
rs192655	0.584928	0.25414	0.677949	0.42381	0.531936	0.612527	35
rs1919550	0.491198	0.588922	0.692734	0.103812	0.451975	0.530897	37
rs174570	0.508373	0.267962	0.647664	0.379702	0.482808	0.534144	62
rs1876482	0.490993	0.227656	0.595873	0.368217	0.459399	0.522122	31
rs200354	0.513046	0.553543	0.649376	0.0958333	0.4734	0.55009	68
rs1871534	na	na	na	na	na	na	0
rs2814778	na	na	na	na	na	na	0
rs3811801	na	na	na	na	na	na	0
na = Not applicable because the SNP was homozygous

## Sheet: Table S4
Table S4: Allele and genotype frequencies and summary of Chi-Square Tests for Hardy-Weinberg Equilibrium of the 55 aiSNPs in the Norwegian reference population.
SNP	Count	Count	Count	Geno							Chi-Square Tests for Hardy-Weinberg Equilibrium
	A1A1	A1A2	A2A2	Total	Freq A1	Freq A2	A1A1 hom	A1A2 hets	A2A2 hom	Locus	DF	ChiSq	Prob	Signif
rs3737576	0	37	163	200	0.0925	0.9075	CC	CT	TT	rs3737576	1	2.07788	0.149448	ns
rs7554936	26	75	99	200	0.3175	0.6825	CC	CT	TT	rs7554936	1	3.63009	0.0567439	ns
rs2814778	0	0	200	200	0	1	CC	CT	TT	rs2814778	Monomorphic
rs798443	136	59	5	200	0.8275	0.1725	AA	AG	GG	rs798443	1	0.222047	0.637485	ns
rs1876482	4	34	162	200	0.105	0.895	AA	AG	GG	rs1876482	1	1.82421	0.176813	ns
rs1834619	5	28	167	200	0.095	0.905	AA	AG	GG	rs1834619	1	6.90506	0.00859522	**
rs3827760	185	15	0	200	0.9625	0.0375	AA	AG	GG	rs3827760	1	0.303593	0.581639	ns
rs260690	161	39	0	200	0.9025	0.0975	AA	AC	CC	rs260690	1	2.33424	0.126557	ns
rs6754311	9	72	119	200	0.225	0.775	CC	CT	TT	rs6754311	1	0.208117	0.648248	ns
rs10497191	156	37	7	200	0.8725	0.1275	CC	CT	TT	rs10497191	1	5.67795	0.0171794	*
rs12498138	1	34	165	200	0.09	0.91	AA	AG	GG	rs12498138	1	0.28654	0.592446	ns
rs4833103	54	91	55	200	0.4975	0.5025	AA	AC	CC	rs4833103	1	1.28	0.257899	ns
rs1229984	196	4	0	200	0.99	0.01	CC	CT	TT	rs1229984	1	0.0204061	0.886409	ns
rs3811801	0	0	200	200	0	1	AA	AG	GG	rs3811801	Monomorphic
rs7657799	0	5	195	200	0.0125	0.9875	GG	GT	TT	rs7657799	1	0.0320461	0.857926	ns
rs870347	167	33	0	200	0.9175	0.0825	AA	AC	CC	rs870347	1	1.61706	0.203502	ns
rs16891982	0	8	192	200	0.02	0.98	CC	CG	GG	rs16891982	1	0.0832986	0.772876	ns
rs7722456	14	63	123	200	0.2275	0.7725	CC	CT	TT	rs7722456	1	2.15525	0.142083	ns
rs192655	161	38	1	200	0.9	0.1	AA	AG	GG	rs192655	1	0.617284	0.432058	ns
rs3823159	191	9	0	200	0.9775	0.0225	AA	AG	GG	rs3823159	1	0.105965	0.744786	ns
rs917115	12	87	101	200	0.2775	0.7225	CC	CT	TT	rs917115	1	1.43895	0.230309	ns
rs1462906	197	3	0	200	0.9925	0.0075	CC	CT	TT	rs1462906	1	0.0114207	0.914894	ns
rs6990312	144	51	5	200	0.8475	0.1525	GG	GT	TT	rs6990312	1	0.0364065	0.848678	ns
rs2196051	103	77	20	200	0.7075	0.2925	AA	AG	GG	rs2196051	1	0.974283	0.323614	ns
rs1871534	0	0	200	200	0	1	CC	CG	GG	rs1871534	Monomorphic
rs3814134	198	2	0	200	0.995	0.005	AA	AG	GG	rs3814134	1	0.00505038	0.943345	ns
rs4918664	133	62	5	200	0.82	0.18	AA	AG	GG	rs4918664	1	0.502714	0.47831	ns
rs174570	136	62	2	200	0.835	0.165	CC	CT	TT	rs174570	1	3.12613	0.0770462	ns
rs1079597	150	46	4	200	0.865	0.135	CC	CT	TT	rs1079597	1	0.046209	0.829796	ns
rs2238151	27	93	80	200	0.3675	0.6325	CC	CT	TT	rs2238151	1	1.17122e-05	0.997269	ns
rs671	0	0	200	200	0	1	AA	AG	GG	rs671	Monomorphic
rs7997709	0	17	183	200	0.0425	0.9575	CC	CT	TT	rs7997709	1	0.394031	0.530188	ns
rs1572018	139	54	7	200	0.83	0.17	CC	CT	TT	rs1572018	1	0.373797	0.540942	ns
rs2166624	36	83	81	200	0.3875	0.6125	AA	AG	GG	rs2166624	1	3.16214	0.0753643	ns
rs7326934	0	7	193	200	0.0175	0.9825	CC	CG	GG	rs7326934	1	0.0634514	0.801122	ns
rs9522149	108	78	14	200	0.735	0.265	CC	CT	TT	rs9522149	1	0.000266888	0.986966	ns
rs200354	117	72	11	200	0.765	0.235	GG	GT	TT	rs200354	1	0.000313283	0.985878	ns
rs1800414	0	0	200	200	0	1	CC	CT	TT	rs1800414	Monomorphic
rs12913832	3	59	138	200	0.1625	0.8375	AA	AG	GG	rs12913832	1	1.40488	0.235908	ns
rs12439433	182	18	0	200	0.955	0.045	AA	AG	GG	rs12439433	1	0.444067	0.505166	ns
rs735480	1	27	172	200	0.0725	0.9275	CC	CT	TT	rs735480	1	0.00290438	0.957021	ns
rs1426654	196	4	0	200	0.99	0.01	AA	AG	GG	rs1426654	1	0.0204061	0.886409	ns
rs459920	40	86	74	200	0.415	0.585	CC	CT	TT	rs459920	1	2.61776	0.105673	ns
rs4411548	92	90	18	200	0.685	0.315	CC	CT	TT	rs4411548	1	0.365562	0.545434	ns
rs2593595	151	46	3	200	0.87	0.13	AA	AG	GG	rs2593595	1	0.0564432	0.812209	ns
rs17642714	89	87	24	200	0.6625	0.3375	AA	AT	TT	rs17642714	1	0.148552	0.699923	ns
rs4471745	1	27	172	200	0.0725	0.9275	AA	AG	GG	rs4471745	1	0.00290438	0.957021	ns
rs11652805	6	67	127	200	0.1975	0.8025	CC	CT	TT	rs11652805	1	0.645794	0.421621	ns
rs2042762	0	22	178	200	0.055	0.945	CC	CT	TT	rs2042762	1	0.677473	0.410458	ns
rs7226659	182	17	1	200	0.9525	0.0475	GG	GT	TT	rs7226659	1	0.735533	0.391096	ns
rs3916235	188	12	0	200	0.97	0.03	CC	CT	TT	rs3916235	1	0.191306	0.661832	ns
rs4891825	166	33	1	200	0.9125	0.0875	AA	AG	GG	rs4891825	1	0.221353	0.638011	ns
rs7251928	118	73	9	200	0.7725	0.2275	AA	AC	CC	rs7251928	1	0.295584	0.586664	ns
rs310644	1	20	179	200	0.055	0.945	CC	CT	TT	rs310644	1	0.288785	0.591	ns
rs2024566	84	98	18	200	0.665	0.335	AA	AG	GG	rs2024566	1	1.99058	0.15828	ns
											Key: ns=not significant, * P<0.05, ** P<0.01, *** P<0.001
